# Supplementary material for: Genetic Variants of the Human Thiamine Transporter (SLC19A3, THTR2)—Potential Relevance in Metabolic Diseases
Source: Int J Mol Sci. 2025 Mar 25;26(7):2972. doi: 10.3390/ijms26072972 (PMC11988879; doi:10.3390/ijms26072972)
Supplement: Supplementary file 1 [file ijms-26-02972-s001.zip]

Archive with 1 entries (1 files):
- ijms-3468465-supplementary.pdf
